# Supplementary material for: Genetic variants in miR-145 gene are associated with the risk of asthma in Taiwan
Source: Sci Rep. 2022 Sep 7;12:15155. doi: 10.1038/s41598-022-18587-w (PMC9452491; doi:10.1038/s41598-022-18587-w)
Supplement: Supplementary file 1 — Supplementary Information. [file 41598_2022_18587_MOESM1_ESM.xlsx]

## Sheet: 工作表1
Control	rs4705342	rs4705343		Case	rs4705342	rs4705343
1	TT	TT		1	CT	CT
2	TT	CT		2	TT	CT
3	CC	TT		3	TT	TT
4	CT	CT		4	CT	CC
5	TT	TT		5	TT	CT
6	CC	CC		6	CT	TT
7	CT	CT		7	TT	CC
8	CT	TT		8	CT	TT
9	TT	TT		9	TT	TT
10	TT	CT		10	CC	CC
11	CC	TT		11	CT	CT
12	CT	CC		12	TT	TT
13	TT	CT		13	CT	TT
14	CT	CC		14	TT	CT
15	TT	TT		15	CT	TT
16	CT	TT		16	TT	TT
17	TT	CT		17	TT	CT
18	CT	TT		18	CT	TT
19	TT	TT		19	TT	CC
20	CT	TT		20	CT	TT
21	CC	CT		21	TT	TT
22	CC	TT		22	TT	TT
23	CT	CT		23	TT	CT
24	TT	TT		24	CT	TT
25	CT	CT		25	TT	CT
26	TT	CC		26	TT	TT
27	TT	TT		27	CT	TT
28	CT	CC		28	TT	TT
29	TT	CT		29	CC	CT
30	CT	TT		30	CT	TT
31	TT	TT		31	CT	CC
32	CT	CT		32	TT	CT
33	CC	TT		33	TT	CT
34	TT	TT		34	TT	TT
35	CC	CT		35	CT	CT
36	TT	CT		36	TT	TT
37	CT	CT		37	CT	TT
38	CT	CC		38	TT	CT
39	CT	TT		39	CT	CT
40	TT	CT		40	TT	TT
41	CC	TT		41	CC	TT
42	TT	CT		42	CT	TT
43	CT	CC		43	TT	CT
44	TT	TT		44	TT	CT
45	TT	CT		45	CT	CT
46	TT	TT		46	TT	TT
47	CT	TT		47	CT	TT
48	TT	CT		48	TT	CT
49	CC	CC		49	CT	TT
50	TT	CT		50	CC	CT
51	CT	TT		51	CT	TT
52	TT	CT		52	TT	CT
53	CT	TT		53	CT	TT
54	CC	TT		54	TT	TT
55	TT	TT		55	CT	CT
56	CC	CT		56	TT	CC
57	CT	CT		57	TT	CT
58	TT	CT		58	TT	CT
59	TT	TT		59	CT	TT
60	CT	TT		60	CT	TT
61	CC	TT		61	TT	CC
62	TT	CT		62	TT	CT
63	TT	CT		63	CT	CT
64	CT	TT		64	TT	CT
65	TT	TT		65	CT	TT
66	TT	CT		66	CC	CT
67	CT	CC		67	CT	TT
68	TT	CT		68	TT	CC
69	TT	CT		69	CT	CT
70	TT	CC		70	TT	CT
71	CT	TT		71	TT	TT
72	TT	CT		72	TT	CT
73	TT	TT		73	CT	TT
74	CT	CT		74	CT	CC
75	TT	TT		75	TT	CT
76	TT	CT		76	CT	CT
77	TT	TT		77	TT	TT
78	CC	TT		78	TT	TT
79	CT	CT		79	TT	CT
80	TT	CT		80	CT	CT
81	CT	TT		81	TT	TT
82	CT	TT		82	TT	CT
83	TT	CT		83	CT	TT
84	TT	TT		84	CT	TT
85	CT	CT		85	CC	CT
86	CC	TT		86	TT	TT
87	TT	CT		87	TT	CT
88	CT	TT		88	CT	CT
89	TT	TT		89	TT	TT
90	CT	CC		90	CT	TT
91	CC	TT		91	TT	CT
92	TT	CT		92	TT	TT
93	CT	CT		93	CT	CT
94	TT	CT		94	TT	TT
95	TT	CC		95	TT	CT
96	CT	TT		96	TT	CT
97	TT	CT		97	TT	CT
98	TT	TT		98	CT	TT
99	CT	TT		99	CT	CT
100	TT	TT		100	TT	TT
101	CT	CT		101	CT	CT
102	TT	TT		102	TT	TT
103	CT	CT		103	TT	TT
104	TT	TT		104	CT	CT
105	CT	CT		105	TT	CT
106	CT	TT		106	TT	TT
107	CT	CT		107	CC	TT
108	CC	TT		108	CT	CT
109	CT	TT		109	TT	CT
110	TT	CT		110	TT	TT
111	CT	TT		111	CT	CC
112	TT	CC		112	CT	TT
113	CT	CT		113	TT	CT
114	CC	CT		114	CT	CT
115	CT	TT		115	TT	CT
116	TT	TT		116	TT	TT
117	TT	TT		117	TT	CT
118	CT	CT		118	CT	CT
119	TT	TT		119	TT	TT
120	TT	CT		120	TT	CT
121	TT	TT		121	CT	TT
122	CT	CT		122	CT	CT
123	TT	CT		123	TT	TT
124	CT	CC		124	TT	CC
125	TT	TT		125	CT	TT
126	CT	CT		126	TT	CT
127	CC	CT		127	CC	CT
128	CT	TT		128	CT	TT
129	TT	TT		129	TT	CC
130	TT	CT		130	CT	CT
131	CT	TT		131	TT	CT
132	CC	TT		132	CT	CT
133	CT	CT		133	TT	TT
134	CT	TT		134	TT	TT
135	TT	TT		135	CT	CT
136	TT	CT		136	TT	TT
137	CT	TT		137	CT	TT
138	TT	CT		138	TT	CT
139	CC	TT		139	CC	CT
140	CT	TT		140	CT	TT
141	TT	TT		141	CT	CT
142	CT	CT		142	TT	TT
143	CT	CT		143	CT	CT
144	CC	CC		144	TT	TT
145	CT	TT		145	CT	TT
146	TT	CT		146	TT	CT
147	CC	CT		147	CT	CT
148	CT	CT		148	TT	CT
149	TT	TT		149	CT	CC
150	CT	CC		150	TT	CT
151	TT	CT		151	CT	TT
152	TT	TT		152	TT	CT
153	CT	CT		153	CT	CT
154	TT	CT		154	CT	TT
155	TT	TT		155	TT	CT
156	TT	CT		156	CC	CT
157	CT	CC		157	CT	CT
158	CC	CT		158	TT	TT
159	TT	CT		159	TT	TT
160	TT	TT		160	CT	CT
161	CT	CT		161	TT	TT
162	TT	TT		162	TT	CT
163	CC	CT		163	CT	TT
164	CT	TT		164	CT	CT
165	TT	CT		165	TT	TT
166	TT	TT		166	CT	CT
167	CT	CT		167	TT	CC
168	TT	TT		168	TT	CT
169	CT	TT		169	CT	CT
170	CT	CT		170	TT	TT
171	CT	CT		171	TT	CT
172	TT	TT		172	CT	TT
173	CT	CC		173	CT	CT
174	TT	CT		174	TT	CT
175	TT	TT		175	TT	TT
176	CT	CT		176	TT	CC
177	CC	TT		177	TT	CT
178	CT	CT		178	CT	TT
179	TT	TT		179	TT	CT
180	CC	CT		180	CC	TT
181	CT	TT		181	CT	CT
182	TT	TT		182	TT	CC
183	CT	CT		183	CT	CT
184	CT	CT		184	TT	CT
185	CT	CT		185	TT	TT
186	TT	TT		186	CT	CT
187	TT	TT		187	TT	CT
188	CT	TT		188	CT	TT
189	CC	CT		189	TT	CT
190	TT	TT		190	CT	TT
191	CT	CT		191	TT	TT
192	CT	TT		192	CC	TT
193	TT	TT		193	CT	CT
194	TT	CT		194	TT	TT
195	CT	TT		195	CT	CC
196	TT	TT		196	TT	CT
197	TT	TT		197	TT	TT
198	CT	CT		198	TT	CT
199	TT	TT
200	CT	TT
201	TT	TT
202	CT	CT
203	TT	CT
204	TT	CT
205	CT	TT
206	CC	TT
207	TT	TT
208	TT	CT
209	CT	CT
210	CC	TT
211	TT	CC
212	CT	CT
213	TT	TT
214	CT	CT
215	CT	TT
216	TT	CT
217	CC	TT
218	CT	CT
219	TT	TT
220	CT	CC
221	TT	CT
222	TT	CT
223	CT	CT
224	TT	TT
225	TT	TT
226	CT	CT
227	TT	TT
228	CC	CC
229	CT	CT
230	CT	CT
231	TT	TT
232	CT	TT
233	TT	CT
234	CT	CT
235	TT	TT
236	TT	CT
237	CC	CT
238	CT	TT
239	TT	TT
240	CC	CT
241	CT	CT
242	CT	CT
243	CT	TT
244	TT	TT
245	TT	TT
246	CT	CT
247	TT	CT
248	CT	TT
249	CC	TT
250	TT	CT
251	CT	CT
252	TT	TT
253	CT	CT
254	CT	TT
255	CT	CT
256	TT	CC
257	CT	CT
258	CT	CT
259	TT	TT
260	TT	CT
261	CT	TT
262	TT	CT
263	CT	TT
264	TT	CC
265	CT	TT
266	CT	CT
267	CC	CT
268	CT	TT
269	TT	TT
270	CT	CC
271	TT	TT
272	CC	CT
273	CT	TT
274	TT	CT
275	TT	TT
276	CT	CC
277	CT	CT
278	TT	CT
279	CT	CT
280	TT	TT
281	TT	CC
282	CT	TT
283	CT	CT
284	TT	TT
285	CT	CT
286	CC	TT
287	CT	CT
288	TT	TT
289	TT	CC
290	CT	CT
291	TT	CT
292	CT	TT
293	TT	TT
294	CT	TT
295	CC	CT
296	CT	TT
297	TT	CT
298	TT	TT
299	CT	TT
300	TT	CT
301	CC	TT
302	CT	TT
303	TT	TT
304	TT	CT
305	TT	TT
306	CT	CT
307	CT	CT
308	TT	CT
309	CT	TT
310	TT	CT
311	CT	TT
312	CT	CT
313	CT	TT
314	CC	TT
315	CT	CT
316	CT	CC
317	TT	TT
318	CT	CT
319	TT	CT
320	TT	TT
321	CT	CT
322	TT	TT
323	CC	CT
324	CT	TT
325	TT	CT
326	CT	TT
327	TT	CC
328	CT	CT
329	TT	TT
330	CC	CT
331	CT	CC
332	CT	CT
333	TT	CT
334	CC	TT
335	TT	CT
336	CT	CC
337	CT	TT
338	CT	CT
339	TT	TT
340	CC	CT
341	CT	TT
342	TT	TT
343	CT	CT
344	TT	TT
345	CT	CT
346	TT	TT
347	CC	TT
348	CT	CT
349	TT	TT
350	TT	TT
351	CT	TT
352	TT	CT
353	TT	TT
354	CT	CT
355	CT	TT
356	CC	CT
357	CT	CC
358	TT	CT
359	CT	CT
360	TT	TT
361	CT	CT
362	CC	TT
363	TT	CT
364	CT	TT
365	TT	CC
366	CT	TT
367	TT	TT
368	TT	CT
369	CT	CT
370	TT	TT
371	CC	CT
372	CT	CT
373	CT	CT
374	TT	TT
375	CT	TT
376	CT	CT
377	CC	CC
378	TT	CT
379	CT	CT
380	TT	TT
381	TT	CT
382	CT	TT
383	CT	CT
384	CT	TT
385	CC	CC
386	TT	CT
387	CT	TT
388	TT	CT
389	TT	TT
390	CT	TT
391	CT	CT
392	TT	CT
393	CT	TT
394	TT	TT
395	TT	CT
396	CT	CT
397	CC	CT
398	CT	TT
399	TT	TT
400	CT	CT
401	TT	TT
402	TT	CT
403	CT	TT
404	CT	TT
405	TT	TT
406	CT	CT
407	CC	CT
408	TT	TT
409	CT	CT
410	TT	TT
411	TT	CC
412	CT	TT
413	TT	TT
414	CT	CT
415	TT	TT
416	CT	CT
417	TT	TT
418	CC	CT
419	CT	TT
420	TT	TT
421	CT	CC
422	TT	CT
423	TT	TT
424	CT	CT
425	CT	TT
426	CC	CC
427	CT	TT
428	TT	TT
429	CT	CT
430	TT	CC
431	TT	CT
432	CT	TT
433	TT	CT
434	TT	TT
435	CT	CT
436	CC	CT
437	CT	TT
438	TT	TT
439	CT	TT
440	TT	TT
441	CT	CT
442	TT	CT
443	TT	TT
444	CT	TT
445	TT	CT
446	CT	TT
447	CT	CC
448	TT	CT
449	CT	TT
450	CC	CT
451	CT	TT
452	CT	CC
453	TT	CT
